# Supplementary material for: Verification of In Vitro Anticancer Activity and Bioactive Compounds in Cordyceps Militaris-Infused Sweet Potato Shochu Spirits
Source: Molecules. 2024 May 3;29(9):2119. doi: 10.3390/molecules29092119 (PMC11085083; doi:10.3390/molecules29092119)
Supplement: Supplementary file 1 [file molecules-29-02119-s001.zip]

Archive with 1 entries (1 files):
- molecules-2976139-supplementary.pdf
